# Supplementary material for: Phylogenomic inference and demographic model selection suggest peripatric separation of the cryptic steppe ant species Plagiolepis pyrenaica stat. rev
Source: Mol Ecol. 2023 Jan 20;32(5):1149–68. doi: 10.1111/mec.16828 (PMC10946478; doi:10.1111/mec.16828)
Supplement: Supplementary file 1 — Data S1. [file MEC-32-1149-s001.zip]

Archive with 2 entries (2 files):
- MEC_16828_Supplementary_Data_1.xlsx
- MEC_16828_Supplementary_Material_Kirschneretal.docx
