# Supplementary material for: Phylogenomic inference and demographic model selection suggest peripatric separation of the cryptic steppe ant species Plagiolepis pyrenaica stat. rev
Source: Mol Ecol. 2023 Jan 20;32(5):1149–68. doi: 10.1111/mec.16828 (PMC10946478; doi:10.1111/mec.16828)
Supplement: Supplementary file 1 — Data S1. [file MEC-32-1149-s001.zip › MEC_16828_Supplementary_Data_1.xlsx]

## Sheet: Supplementary_Data_Worksheet_1_
Supplementary Data Worksheet 1. Overview of sampled populations with corresponding site identifier (Site ID), short site description, and coordinates. The number of individuals from each site that was used for the corresponding analyses is listed in separate columns. (mtDNA = mitochondrial DNA sequencing; RADseq = restriction site associated DNA sequencing; TM = traditional morphmetrics; GM = geo…
Site ID	Site description	Longitude	Latitude	mtDNA	RADseq	GM	TM	ENM	Collector	Species hypothesis TM – 2 sp.	Species hypothesis TM – 3 sp.	Species hypothesis SNPs – 2 sp.	Species hypothesis SNPs – 3 sp.	mtDNA 2-sp hypothesis	Final species hypothesis	NCBI Genbank Accession Numbers SRA RADseq	NCBI Genbank Accession Numbers mtDNA
1	SWI: Salgesch-1 N	46.32166	7.56833	4	3	1	0	1	Emiliano Trucchi	-	-	pyrenaica	pyrenaica	pyrenaica	Plagiolepis pyrenaica stat. rev.	SAMN11465743, SAMN11465744, SAMN11465745	MT166006, MT166007, MT166008, MT166005
4	SWI:Iserables-0.9NNW	7.23763	46.16763	2	3	1	1	1	Emiliano Trucchi	pyrenaica	pyrenaica	pyrenaica	pyrenaica	pyrenaica	Plagiolepis pyrenaica stat. rev.	SAMN11465832, SAMN11465835, SAMN11465836	MT166042, MT166043
9	ITA:Morgex-1.4NW	7.05569	45.75868	3	3	1	1	1	Emiliano Trucchi	pyrenaica	pyrenaica	pyrenaica	pyrenaica	pyrenaica	Plagiolepis pyrenaica stat. rev.	SAMN11465871, SAMN11465872, SAMN11465873	MT165988, MT165989, MT165990
10	ITA:Introd-0.5SW	7.17983	45.68766	2	3	1	1	0	Emiliano Trucchi	pyrenaica	pyrenaica	pyrenaica	pyrenaica	pyrenaica	Plagiolepis pyrenaica stat. rev.	SAMN11465738, SAMN11465739, SAMN11465740	MT165991, MT165992
14	ITA:Avisod-0.5E	7.4392	45.75964	2	3	1	1	0	Emiliano Trucchi	pyrenaica	pyrenaica	pyrenaica	pyrenaica	pyrenaica	Plagiolepis pyrenaica stat. rev.	SAMN11465752, SAMN11465753, SAMN11465754	MT165978, MT165979
15	ITA: Terme di Saint-Vincen-3.4 SE	7.68391	45.74018	1	1	1	0	1	Emiliano Trucchi	-	-	pyrenaica	pyrenaica	pyrenaica	Plagiolepis pyrenaica stat. rev.	SAMN11465758	MT166093
18	ITA: Savoulx-0.3 N	6.78738	45.04774	3	3	1	0	1	Emiliano Trucchi	-	-	pyrenaica	pyrenaica	pyrenaica	Plagiolepis pyrenaica stat. rev.	SAMN11465788, SAMN11465789, SAMN11465790	MT165997, MT165998, MT165999
27	FRA: Le Bourget-0.5 NE	6.70162	45.21698	2	3	1	0	0	Emiliano Trucchi	-	-	pyrenaica	pyrenaica	pyrenaica	Plagiolepis pyrenaica stat. rev.	SAMN11465802, SAMN11465803, SAMN11465804	MT166003, MT166004
28	FRA: Saint-André-1 W	6.6055	45.20609	2	3	1	0	0	Emiliano Trucchi	-	-	pyrenaica	pyrenaica	pyrenaica	Plagiolepis pyrenaica stat. rev.	SAMN11465805, SAMN11465806, SAMN11465807	MT165993, MT165994
29	FRA: Saint-Martin-de-la-Porte-SE	6.45837	45.23239	2	2	1	0	1	Emiliano Trucchi	-	-	pyrenaica	pyrenaica	pyrenaica	Plagiolepis pyrenaica stat. rev.	SAMN11465808, SAMN11465809	MT165995, MT165996
30	FRA: Aime-1 W	6.63145	45.55563	3	3	1	0	0	Emiliano Trucchi	-	-	pyrenaica	pyrenaica	pyrenaica	Plagiolepis pyrenaica stat. rev.	SAMN11465810, SAMN11465811, SAMN11465812	MT166000, MT166001, MT166002
34	FRA:Bellentre-0.5N	6.71501	45.57443	3	3	1	1	1	Emiliano Trucchi	pyrenaica	pyrenaica	pyrenaica	pyrenaica	pyrenaica	Plagiolepis pyrenaica stat. rev.	SAMN11465813, SAMN11465814, SAMN11465815	MT165985, MT165986, MT165987, MT165984
38	FRA:Prelles-1NNE	6.58867	44.86356	2	3	1	1	1	Emiliano Trucchi	pyrenaica	pyrenaica	pyrenaica	pyrenaica	pyrenaica	Plagiolepis pyrenaica stat. rev.	SAMN11465816, SAMN11465817, SAMN11465818	MT165980, MT165981
40	FRA:Mont Dauphin	6.62859	44.67133	2	3	1	1	0	Emiliano Trucchi	pyrenaica	pyrenaica	pyrenaica	pyrenaica	pyrenaica	Plagiolepis pyrenaica stat. rev.	SAMN11465825, SAMN11465826, SAMN11465827	MT165982, MT165983
41	FRA:Chateauroux-2NE	6.54391	44.62054	3	3	1	1	1	Emiliano Trucchi	pyrenaica	pyrenaica	pyrenaica	pyrenaica	pyrenaica	Plagiolepis pyrenaica stat. rev.	SAMN11465829, SAMN11465830, SAMN11465831	MT165974, MT165975, MT165976
44	FRA: Saint-Agnès-1 NW	7.45357	43.80728	1	1	1	0	1	Emiliano Trucchi	-	-	pyrenaica	pyrenaica	pyrenaica	Plagiolepis pyrenaica stat. rev.	SAMN11465842	MT165977
54	GRE:Kozani-1NW	21.59129	40.22538	2	1	1	1	1	Philipp Kirschner	taurica	taurica Balkanic-Pannonian	taurica	taurica Balkanic-Pannonian	taurica	Plagiolepis taurica	SAMN11465849	MT166029, MT166030
55	GRE:Lake Kelli-W	21.733854	40.795472	2	2	1	2	1	Philipp Kirschner	taurica	taurica Balkanic-Pannonian	taurica	taurica Balkanic-Pannonian	taurica	Plagiolepis taurica	SAMN11465850, SAMN11465851	MT166009, MT166010
57	MAK:Star Dojran-0.3SE	22.71821	41.18263	3	3	1	2	1	Philipp Kirschner	taurica	taurica Balkanic-Pannonian	taurica	taurica Balkanic-Pannonian	taurica	Plagiolepis taurica	SAMN11465852, SAMN11465853, SAMN11465854	MT165971, MT165972, MT165973
61	BUL:Dragodan	22.99435	42.12531	4	3	0	1	1	Philipp Kirschner	taurica	taurica Balkanic-Pannonian	taurica	taurica Balkanic-Pannonian	taurica	Plagiolepis taurica	SAMN11465855, SAMN11465856, SAMN11465857	MT166025, MT166026, MT166027, MT166028
64	BUL: Beloslav-2 NW	27.709	43.207	0	1	0	0	1	Philipp Kirschner	-	-	taurica	taurica Balkanic-Pannonian	-	Plagiolepis taurica	SAMN11465858
67	ROM: Murfatlar	28.40916	44.1676	0	1	1	0	1	Philipp Kirschner	-	-	taurica	taurica Balkanic-Pannonian	-	Plagiolepis taurica	SAMN11465859	MT166011
79	HUN:Felsözallas-1E	18.94473	47.46819	4	3	1	2	1	Philipp Kirschner	taurica	taurica Balkanic-Pannonian	taurica	taurica Balkanic-Pannonian	taurica	Plagiolepis taurica	SAMN11465860, SAMN11465861, SAMN11465862	MT166017, MT166018, MT166019, MT166016
80	HUN:Gyöngyös-3NE	19.96605	47.78867	2	2	1	2	1	Philipp Kirschner	taurica	taurica Balkanic-Pannonian	taurica	taurica Balkanic-Pannonian	taurica	Plagiolepis taurica	SAMN11465863, SAMN11465864	MT166020, MT166021
83	HUN:Balatonfüred1.2NW	17.86261	46.96629	2	3	1	2	1	Philipp Kirschner	taurica	taurica Balkanic-Pannonian	taurica	taurica Balkanic-Pannonian	taurica	Plagiolepis taurica	SAMN11465865, SAMN11465866, SAMN11465867	MT166022, MT166023, MT166024
88	SER:Lezimir-1N	19.57447	45.13163	4	3	1	2	1	Philipp Kirschner	taurica	taurica Balkanic-Pannonian	taurica	taurica Balkanic-Pannonian	taurica	Plagiolepis taurica	SAMN11465868, SAMN11465869, SAMN11465870	MT166012, MT166013, MT166014, MT166015
92	CZE:Mohelno-0.5S	16.18591	49.10924	2	3	0	1	1	Philipp Kirschner	taurica	taurica Balkanic-Pannonian	taurica	taurica Balkanic-Pannonian	taurica	Plagiolepis taurica	SAMN11465874, SAMN11465875, SAMN11465876	MT166031, MT166032
94	ITA:Juval Castle	10.97317	46.64763	2	3	1	1	1	Philipp Kirschner	pyrenaica	pyrenaica	pyrenaica	pyrenaica	pyrenaica	Plagiolepis pyrenaica stat. rev.	SAMN11465877, SAMN11465878, SAMN11465879	MT165965, MT165966
97	ITA: Allitz-0.5 E	10.72398	46.63282	6	1	1	1	0	B.C. Schlick-Steiner, F. M. Steiner, Philipp Kirschner	pyrenaica	pyrenaica	pyrenaica	pyrenaica	pyrenaica	Plagiolepis pyrenaica stat. rev.	SAMN11465880	MT165960, MT165961, MT165962, MT165963, MT165964
104	AUS:Winden-1E	16.77225	47.952778	0	0	1	2	0	Philipp Kirschner	taurica	taurica Balkanic-Pannonian	-	-	-	Plagiolepis taurica		MT165967, MT165968
105	AUS:Breitenbr.-1.3SW	16.717942	47.938056	2	2	1	2	1	Philipp Kirschner	taurica	taurica Balkanic-Pannonian	taurica	taurica Balkanic-Pannonian	taurica	Plagiolepis taurica	SAMN11465741, SAMN11465742	MT165969, MT165970
120	KAZ: 30 km W Charyn Canyon	78.6501	43.4558	4	2	0	0	0	Andreas Hilpold	-	-	taurica	taurica Central Asian-Pontic	taurica	Plagiolepis taurica	SAMN11465746, SAMN11465747	MT166039, MT166041, MT166040
127	KAZ:Aktobe-15ENE	57.35468	50.3592	3	2	0	3	0	Andreas Hilpold	taurica	taurica Central Asian-Pontic	taurica	taurica Central Asian-Pontic	taurica	Plagiolepis taurica	SAMN11465748, SAMN11465749	MT166033, MT166034, MT166035
135	KAZ: Pass S of crossroads to Charyn Canyon	78.93142	43.31858	3	2	0	0	0	Andreas Hilpold	-	-	taurica	taurica Central Asian-Pontic	taurica	Plagiolepis taurica	SAMN11465750, SAMN11465751	MT166036, MT166037, MT166038
143	SLA:Jelsavska Teplica	20.264324	48.603977	1	1	0	1	1	Eliška Záveská	taurica	taurica Balkanic-Pannonian	taurica	taurica Balkanic-Pannonian	taurica	Plagiolepis taurica	SAMN11465755	MT166044
145	ITA: Tanas	10.621065	46.640649	3	2	1	0	1	B.C. Schlick-Steiner, F. M. Steiner, Philipp Kirschner	-	-	pyrenaica	pyrenaica	pyrenaica	Plagiolepis pyrenaica stat. rev.	SAMN11465756, SAMN11465757	MT165958, MT165959, MT166045, MT166046
159	ITA: Laas-Laaser Leiten	10.688957	46.626873	3	3	1	0	0	Philipp Kirschner	-	-	pyrenaica	pyrenaica	pyrenaica	Plagiolepis pyrenaica stat. rev.	SAMN11465759, SAMN11465760, SAMN11465761	MT166047, MT166048, MT166049
160	GER: Thüngersheim-SE	9.862045	49.87023	2	2	1	0	1	Eliška Záveská	-	-	pyrenaica	pyrenaica	pyrenaica	Plagiolepis taurica	SAMN11465762, SAMN11465763	MT166050, MT166051
161	SLE:Parje-Palcje	14.218907	45.663785	3	3	1	2	1	Philipp Kirschner	taurica	taurica Balkanic-Pannonian	taurica	taurica Balkanic-Pannonian	taurica	Plagiolepis taurica	SAMN11465764, SAMN11465765, SAMN11465766	MT166058, MT166059, MT166060
162	GER:Rothenburg-0.6S	11.7508	51.639	3	3	1	1	1	Eliška Záveská	pyrenaica	pyrenaica	pyrenaica	pyrenaica	pyrenaica	Plagiolepis pyrenaica stat. rev.	SAMN11465767, SAMN11465768, SAMN11465769	MT166052, MT166053, MT166054
169	GEO:Natlismtsemeli Monnastery	45.288992	41.498035	2	1	0	1	0	Philipp Kirschner	taurica		taurica	taurica Central Asian-Pontic	taurica	Plagiolepis taurica	SAMN11465770	MT166061, MT166062
172	ARM:Goris-1.5W	46.326283	39.505183	3	3	0	3	0	Philipp Kirschner	taurica	taurica Central Asian-Pontic	taurica	taurica Central Asian-Pontic	taurica	Plagiolepis taurica	SAMN11465771, SAMN11465772, SAMN11465773	MT166063, MT166065, MT166064
174	ARM:Mastara-2.8WNW	43.849686	40.454899	4	3	0	3	0	Philipp Kirschner	taurica	taurica Central Asian-Pontic	taurica	taurica Central Asian-Pontic	taurica	Plagiolepis taurica	SAMN11465774, SAMN11465775, SAMN11465776	MT166066, MT166068, MT166069, MT166067
175	GEO:Borjomi-4NE	43.410308	41.867655	3	2	0	3	0	Philipp Kirschner	taurica	taurica Central Asian-Pontic	taurica	taurica Central Asian-Pontic	taurica	Plagiolepis taurica	SAMN11465777, SAMN11465778	MT166070, MT166071, MT166072
178	UKR:Mohyliv-Podyskyi	27.80477	48.4748	3	3	0	3	1	Philipp Kirschner	taurica	taurica Central Asian-Pontic	taurica	taurica Central Asian-Pontic	taurica	Plagiolepis taurica	SAMN11465779, SAMN11465780, SAMN11465781	MT166073, MT166074, MT166075
179	UKR:Rozivka-S	29.338303	47.453804	3	3	0	3	1	Philipp Kirschner	taurica	taurica Central Asian-Pontic	taurica	taurica Central Asian-Pontic	taurica	Plagiolepis taurica	SAMN11465782, SAMN11465783, SAMN11465784	MT166076, MT166077, MT166078
181	UKR:Ruzava-Radyanka	28.455367	48.468633	3	3	0	3	1	Philipp Kirschner	taurica	taurica Central Asian-Pontic	taurica	taurica Central Asian-Pontic	taurica	Plagiolepis taurica	SAMN11465785, SAMN11465786, SAMN11465787	MT166079, MT166080, MT166081
182	GER:Bad Frankenhausen	11.054647	51.37244	3	2	1	1	1	Eliška Záveská	pyrenaica	pyrenaica	pyrenaica	pyrenaica	pyrenaica	Plagiolepis pyrenaica stat. rev.	SAMN11465791, SAMN11465792	MT166056, MT166057, MT166055
183	AUS: Maria Elend-1 E	14.100407	46.532116	3	3	1	0	1	Birgit Schlick-Steiner	-	-	taurica	taurica Balkanic-Pannonian	taurica	Plagiolepis taurica	SAMN11465793, SAMN11465794, SAMN11465795	MT166082, MT166083, MT166084
184	SLO:Notranje Gorice	14.402021	45.988242	3	2	1	2	0	Gregor Bračko	taurica	taurica Balkanic-Pannonian	taurica	taurica Balkanic-Pannonian	taurica	Plagiolepis taurica	SAMN11465796, SAMN11465797	MT166086, MT166087, MT166085
185	SLO: Ljubljana	14.41	46.051	0	1	0	0	1	Gregor Bračko	-	-	taurica	taurica Balkanic-Pannonian	-	Plagiolepis taurica	SAMN11465798
187	GER:Wöllstein-1.4WSW	7.942624	49.806594	3	3	1	1	1	Philipp Kirschner, Božo Frajman	pyrenaica	pyrenaica	pyrenaica	pyrenaica	pyrenaica	Plagiolepis pyrenaica stat. rev.	SAMN11465799, SAMN11465800, SAMN11465801	MT166095, MT166097, MT166096
397	ITA:Barisciano-2.5SW	13.55697	42.31567	2	3	1	1	1	Philipp Kirschner, Božo Frajman	pyrenaica	pyrenaica	pyrenaica	pyrenaica	pyrenaica	Plagiolepis pyrenaica stat. rev.	SAMN11465819, SAMN11465820, SAMN11465821	MT165956, MT165957
398	ITA:Gessopalena-0.4NW	14.27024	42.05798	2	2	1	1	1	Philipp Kirschner, Božo Frajman	pyrenaica	pyrenaica	pyrenaica	pyrenaica	pyrenaica	Plagiolepis pyrenaica stat. rev.	SAMN11465822, SAMN11465823	MT166088, MT166089
401	ITA:Cordenons-3.8NE	12.729115	46.013459	1	1	1	1	1	Philipp Kirschner, Božo Frajman	taurica	taurica Balkanic-Pannonian	taurica	taurica Balkanic-Pannonian	taurica	Plagiolepis taurica	SAMN11465824	MT166090
403	FRA:Gresse-0.8SE	5.4705	44.2374	0	1	1	1	1	Andreas Hilpold, Schönswetter Peter, Pramsohler Manuel	pyrenaica	pyrenaica	pyrenaica	pyrenaica	-	Plagiolepis pyrenaica stat. rev.	SAMN11465828
420	GER:Gungolding-0.5N	11.348976	48.929074	2	2	1	1	1	Eliška Záveská	pyrenaica	pyrenaica	pyrenaica	pyrenaica	pyrenaica	Plagiolepis pyrenaica stat. rev.	SAMN11465833, SAMN11465834	MT166092, MT166094
436	AUS:Dürnstein-0.3ESE	15.524394	48.395917	1	3	1	2	1	Eliška Záveská	taurica	taurica Balkanic-Pannonian	taurica	taurica Balkanic-Pannonian	taurica	Plagiolepis taurica	SAMN11465837, SAMN11465838, SAMN11465839	MT166098
441	FRA:Moureze-1.2NE	3.35977	43.62473	2	2	1	1	1	Rumsaïs Blatrix	pyrenaica	pyrenaica	pyrenaica	pyrenaica	pyrenaica	Plagiolepis pyrenaica stat. rev.	SAMN11465840, SAMN11465841	MT166100, MT166099
444	CRO:Otric-2S	16.067339	44.224652	2	3	1	2	1	Philipp Kirschner	taurica	taurica Balkanic-Pannonian	taurica	taurica Balkanic-Pannonian	taurica	Plagiolepis taurica	SAMN11465843, SAMN11465844, SAMN11465845	MT166101, MT166102
446	FRA:St.Cyprien-Plage	3.032742	42.642603	2	3	1	1	1	Claude Lebas	pyrenaica	pyrenaica	pyrenaica	pyrenaica	pyrenaica	Plagiolepis pyrenaica stat. rev.	SAMN11465846, SAMN11465847, SAMN11465848	MT166103, MT166104

## Sheet: Supplementary_Data_Worksheet_2_
	Supplementary Data Worksheet 2. Individuals examined by traditional morphometrics (TM). If applicable, the Site ID corresponds to Supplementary Data Table 1. Nest ID (if applicable) identifies the analysed nest. Results from TM based clustering assuming a two and a three species hypothesis are given in separate columns (assignment proportions to the corresponding cluster).
			Results TM based Clustering			Results TM based Clustering				SNP based species Hypotheses
Site ID	Nest ID	Site	TM 2-species hypothesis (2-sp hyp.)	pyrenaica 2-sp hyp.	taurica 2-sp hyp.	TM 3-species hypothesis (3-sp hyp.)	pyrenaica 3-sp hyp.	taurica west 3-sp hyp.	taurica east 3-sp hyp.	SNP 2-sp. hypothhesis	SNP 3-sp. hypothesis	Latitude	Longitude	Altitude
172	20257	ARM:Goris-1.5W,20150715-20257	taurica	0.01710	0.98290	taurica west	0.00757	0.88707	0.10536	taurica	taurica Central Asian-Pontic	39.505183	46.326283	1657
172	20259	ARM:Goris-1.5W,20150715-20259	taurica	0.03971	0.96029	taurica east	0.00206	0.04009	0.95785	taurica	taurica Central Asian-Pontic	39.505183	46.326283	1657
172	20261	ARM:Goris-1.5W,20150715-20261	taurica	0.32023	0.67977	taurica east	0.01985	0.02464	0.95551	taurica	taurica Central Asian-Pontic	39.505183	46.326283	1657
174	20264	ARM:Mastara-2.8WNW,2015-20264	taurica	0.00003	0.99997	taurica east	0.00002	0.02514	0.97484	taurica	taurica Central Asian-Pontic	40.454899	43.849686	1854
174	20265	ARM:Mastara-2.8WNW,2015-20265	taurica	0.00171	0.99829	taurica east	0.00006	0.00371	0.99623	taurica	taurica Central Asian-Pontic	40.454899	43.849686	1854
174	20266	ARM:Mastara-2.8WNW,2015-20266	taurica	0.00473	0.99527	taurica east	0.00011	0.00096	0.99893	taurica	taurica Central Asian-Pontic	40.454899	43.849686	1854
105	20008	AUS:Breitenbr.-1.3SW,2014-20008	taurica	0.00121	0.99879	taurica west	0.00366	0.99003	0.00631	taurica	taurica Balkanic-Pannonian	47.938056	16.717942	174
105	20009	AUS:Breitenbr.-1.3SW,2014-20009	taurica	0.00301	0.99699	taurica west	0.00333	0.92107	0.07560	taurica	taurica Balkanic-Pannonian	47.938056	16.717942	174
436	20353	AUS:Dürnstein-0.3ESE,2015-20353	taurica	0.00675	0.99325	taurica west	0.00498	0.96868	0.02634	taurica	taurica Balkanic-Pannonian	48.395917	15.524394	265
436	20354	AUS:Dürnstein-0.3ESE,2015-20354	taurica	0.00092	0.99908	taurica east	0.00101	0.17531	0.82368	taurica	taurica Balkanic-Pannonian	48.395917	15.524394	265
-	0	AUS:Hundsheim-1.3NE,20000618-87	taurica	0.03652	0.96348	taurica west	0.04558	0.94844	0.00598	-	-	48.129	16.940	450
-	0	AUS:Spitz:Setzberg,19940513-49	taurica	0.00287	0.99713	taurica west	0.00664	0.98513	0.00823	-	-	48.365	15.396	330
-	0	AUS:Spitz:Setzberg,19940513-L9	taurica	0.06832	0.93168	taurica west	0.04195	0.95571	0.00234	-	-	48.365	15.396	330
-	0	AUS:Wien:Nordbahnhof,20160916	taurica	0.00427	0.99573	taurica west	0.00913	0.72407	0.26681	-	-	48.228	16.391	160
-	0	AUS:Wien:Steinbüchelweg,20160424	taurica	0.00537	0.99463	taurica west	0.00818	0.84493	0.14688	-	-	48.256	16.362	178
-	0	AUS:Winden-1.5NE,20000616-58	taurica	0.00106	0.99894	taurica west	0.00020	0.99635	0.00345	-	-	47.953	16.773	190
104	20005	AUS:Winden-1E,20141030-20005	taurica	0.00126	0.99874	taurica west	0.00242	0.87104	0.12654	taurica	taurica Balkanic-Pannonian	47.952778	16.77225	193
104	20006	AUS:Winden-1E,20141030-20006	taurica	0.00013	0.99987	taurica west	0.00010	0.81512	0.18477	taurica	taurica Balkanic-Pannonian	47.952778	16.77225	193
-	0	BUL:Borovec,19770801	taurica	0.07310	0.92690	taurica east	0.01633	0.08740	0.89628	-	-	42.260	23.610	1300
61	20152	BUL:Dragodan,20140726-20152	taurica	0.03160	0.96840	taurica west	0.00545	0.94159	0.05296	taurica	taurica Balkanic-Pannonian	42.12531	22.99435	61
-	0	BUL:Melnik-Fluss19820830	pyrenaica	0.66916	0.33084	taurica west	0.06480	0.93131	0.00389	-	-	41.524	23.401	460
444	20362	CRO:Otric-2S,20151023-20362	pyrenaica	0.94731	0.05269	taurica west	0.02061	0.97548	0.00391	taurica	taurica Balkanic-Pannonian	44.224652	16.067339	444
444	20364	CRO:Otric-2S,20151023-20364	pyrenaica	0.95021	0.04979	taurica west	0.15111	0.84428	0.00462	taurica	taurica Balkanic-Pannonian	44.224652	16.067339	444
-	0	CZE:Hnanice-1.5NNE,19970918-44	taurica	0.01605	0.98395	taurica west	0.01159	0.98558	0.00282	-	-	48.814	15.999	325
92	20160	CZE:Mohelno-0.5S,20140822-20160	taurica	0.03608	0.96392	taurica west	0.00695	0.99042	0.00263	taurica	taurica Balkanic-Pannonian	49.10924	16.18591	380
-	0	CZE:Mor.mer.Grygov-19800720	taurica	0.21343	0.78657	taurica west	0.09630	0.90336	0.00034	-	-	49.537	17.308	207
34	20061	FRA:Bellentre-0.5N,2014-200061	pyrenaica	0.96705	0.03295	pyrenaica	0.64320	0.35634	0.00046	pyrenaica	pyrenaica	45.57443	6.71501	940
41	20015	FRA:Chateauroux-2NE,201407-20015	pyrenaica	0.99710	0.00290	pyrenaica	0.98505	0.01462	0.00033	pyrenaica	pyrenaica	44.62054	6.54391	876
-	0	FRA:Flamanville-1.8SSW,20070602	pyrenaica	0.96160	0.03840	pyrenaica	0.90534	0.09420	0.00046	-	-	49.518	-1.878	33
403	20334	FRA:Gresse-0.8SE,20150815-20334	pyrenaica	0.99945	0.00055	pyrenaica	0.99945	0.00052	0.00003	pyrenaica	pyrenaica	44.2374	5.4705	845
40	20047	FRA:Mont Dauphin,20140724-20047	pyrenaica	0.99806	0.00194	pyrenaica	0.96335	0.03648	0.00017	pyrenaica	pyrenaica	44.67133	6.62859	1040
441	20358	FRA:Moureze-1.2NE,20151004-20358	pyrenaica	0.94394	0.05606	pyrenaica	0.93865	0.06072	0.00063	pyrenaica	pyrenaica	43.62473	3.35977	275
38	20045	FRA:Prelles-1NNE,20140724-20045	pyrenaica	0.93969	0.06031	pyrenaica	0.88080	0.11518	0.00403	pyrenaica	pyrenaica	44.86356	6.58867	1300
446	20368	FRA:St.Cyprien-Plage,2015-20368	pyrenaica	0.99791	0.00209	pyrenaica	0.99384	0.00371	0.00245	pyrenaica	pyrenaica	42.642603	3.032742	1
175	20269	GEO:Borjomi-4NE,20150720-20269	taurica	0.05622	0.94378	taurica east	0.00817	0.22062	0.77121	taurica	taurica Central Asian-Pontic	41.867655	43.410308	820
175	20270	GEO:Borjomi-4NE,20150720-20270	taurica	0.16304	0.83696	taurica east	0.00535	0.03470	0.95995	taurica	taurica Central Asian-Pontic	41.867655	43.410308	820
175	20271	GEO:Borjomi-4NE,20150720-20271	taurica	0.06544	0.93456	taurica west	0.01960	0.96713	0.01328	taurica	taurica Central Asian-Pontic	41.867655	43.410308	820
169	20256	GEO:Natismtsemeli Mon.2015-20256	taurica	0.00192	0.99808	taurica east	0.00001	0.00024	0.99974	taurica	taurica Central Asian-Pontic	41.498035	45.288992	670
182	20240	GER:Bad Frankenhausen,2015-20240	pyrenaica	0.99684	0.00316	pyrenaica	0.99372	0.00625	0.00002	pyrenaica	pyrenaica	51.37244	11.054647	210
-	0	GER:Bad Kreuzn.Rotenfels19740516	pyrenaica	0.99467	0.00533	pyrenaica	0.99292	0.00700	0.00008	-	-	49.816	7.836	270
-	0	GER:Bennstedt,19830519	pyrenaica	0.73758	0.26242	pyrenaica	0.64797	0.35133	0.00069	-	-	51.483	11.815	100
420	20337	GER:Gungolding-0.5N,2015-20337	pyrenaica	0.99660	0.00340	pyrenaica	0.99562	0.00357	0.00081	pyrenaica	pyrenaica	48.929074	11.348976	439
-	0	GER:Könnern-1.5W-1994	pyrenaica	0.99977	0.00023	pyrenaica	0.99924	0.00054	0.00021	-	-	51.667	11.750	94
-	0	GER:Kyffh.Kalk Tal-19570618	pyrenaica	0.99753	0.00247	pyrenaica	0.96486	0.03450	0.00063	-	-	51.364	11.102	220
-	0	GER:Landau:Kl.Kalmit-1964	pyrenaica	0.99640	0.00360	pyrenaica	0.99561	0.00363	0.00076	-	-	49.186	8.058	270
-	0	GER:Leinach,19960616	pyrenaica	0.93771	0.06229	pyrenaica	0.84353	0.15216	0.00431	-	-	49.857	9.791	302
-	0	GER:Oftersheim,20170519	pyrenaica	0.97250	0.02750	pyrenaica	0.98924	0.01013	0.00062	-	-	49.370	8.580	100
-	0	GER:Prunn,Altmühltal 19670728	pyrenaica	0.99576	0.00424	pyrenaica	0.99417	0.00574	0.00009	-	-	48.954	11.733	400
162	20239	GER:Rothenburg-0.6S,2015-20239	pyrenaica	0.99959	0.00041	pyrenaica	0.99879	0.00115	0.00007	pyrenaica	pyrenaica	51.639	11.7508	101
-	0	GER:Thüngersheim1.7SE,2015-20235	pyrenaica	0.99795	0.00205	pyrenaica	0.99025	0.00948	0.00027	-	-	49.870	9.862	294
-	0	GER:Veitshöchheim-19620919	pyrenaica	0.99240	0.00760	pyrenaica	0.99425	0.00188	0.00387	-	-	49.854	9.863	240
187	20341	GER:Wöllstein-1.4WSW,2015-20341	pyrenaica	0.98237	0.01763	pyrenaica	0.95883	0.04098	0.00019	pyrenaica	pyrenaica	49.806594	7.942624	153
-	0	GER:Zscheiplitz,20020614-550	pyrenaica	0.99534	0.00466	pyrenaica	0.99099	0.00825	0.00076	-	-	51.211	11.731	185
-	0	GER:Zscheiplitz,20020614-558	pyrenaica	0.99999	0.00001	pyrenaica	0.99998	0.00001	0.00001	-	-	51.211	11.731	185
-	0	GER:Zscheiplitz-19810831	pyrenaica	0.99942	0.00058	pyrenaica	0.99273	0.00725	0.00002	-	-	51.215	11.730	190
54	20159	GRE:Kozani-1NW,20140718-20159	taurica	0.29860	0.70140	taurica west	0.06917	0.90960	0.02123	taurica	taurica Balkanic-Pannonian	40.22538	21.59129	54
55	20108	GRE:Lake Kelli-W,20140719-20108	taurica	0.00098	0.99902	taurica east	0.00012	0.03008	0.96980	taurica	taurica Balkanic-Pannonian	40.795472	21.733854	55
55	20111	GRE:Lake Kelli-W,20140719-20111	taurica	0.00265	0.99735	taurica west	0.00042	0.69929	0.30029	taurica	taurica Balkanic-Pannonian	40.795472	21.733854	55
83	20147	HUN:Balatonfüred1.2NW,2014-20147	taurica	0.00059	0.99941	taurica west	0.00020	0.89108	0.10872	taurica	taurica Balkanic-Pannonian	46.96629	17.86261	220
83	20150	HUN:Balatonfüred1.2NW,2014-20150	taurica	0.00021	0.99979	taurica east	0.00010	0.02014	0.97976	taurica	taurica Balkanic-Pannonian	46.96629	17.86261	220
-	0	HUN:Bugac-Puszta,19810720-260	taurica	0.25693	0.74307	taurica west	0.07049	0.92230	0.00720	-	-	46.651	19.608	113
79	20130	HUN:Felsözallas-1E,201408-20130	taurica	0.00301	0.99699	taurica west	0.00172	0.95630	0.04199	taurica	taurica Balkanic-Pannonian	47.46819	18.94473	275
79	20132	HUN:Felsözallas-1E,201408-20132	taurica	0.00572	0.99428	taurica west	0.00087	0.99281	0.00631	taurica	taurica Balkanic-Pannonian	47.46819	18.94473	275
80	20135	HUN:Gyöngyös-3NE,20140812-20135	taurica	0.04652	0.95348	taurica east	0.00561	0.16069	0.83371	taurica	taurica Balkanic-Pannonian	47.78867	19.96605	402
80	20137	HUN:Gyöngyös-3NE,20140812-20137	taurica	0.01750	0.98250	taurica west	0.00266	0.99634	0.00099	taurica	taurica Balkanic-Pannonian	47.78867	19.96605	402
-	18453	ITA:Alitz-0.3E,20140917,typ18543	pyrenaica	0.98300	0.01700	pyrenaica	0.98308	0.00638	0.01054	pyrenaica	pyrenaica	46.633	10.724	1088
14	20024	ITA:Avisod-0.5E,20140709-20024	pyrenaica	0.99573	0.00427	pyrenaica	0.99155	0.00821	0.00023	pyrenaica	pyrenaica	45.75964	7.4392	1372
397	20314	ITA:Barisciano-2.5SW,2015-20314	pyrenaica	0.99064	0.00936	pyrenaica	0.97181	0.02780	0.00039	pyrenaica	pyrenaica	42.31567	13.55697	841
401	20331	ITA:Cordenons-3.8NE,2015-20331	taurica	0.25782	0.74218	taurica west	0.02189	0.97407	0.00404	taurica	taurica Balkanic-Pannonian	46.013459	12.729115	401
398	20317	ITA:Gessopalena-0.4NW,2015-20317	taurica	0.08132	0.91868	taurica west	0.05303	0.93830	0.00868	pyrenaica	pyrenaica	42.05798	14.27024	639
10	20070	ITA:Introd-0.5SW,20140708-20070	pyrenaica	0.99900	0.00100	pyrenaica	0.99720	0.00276	0.00004	pyrenaica	pyrenaica	45.68766	7.17983	938
94	20002	ITA:Juval Castle,20140917-20002	pyrenaica	0.99969	0.00031	pyrenaica	0.99967	0.00031	0.00002	pyrenaica	pyrenaica	46.64763	10.97317	583
9	20066	ITA:Morgex-1.4NW,20140707-20066	pyrenaica	0.99923	0.00077	pyrenaica	0.99746	0.00249	0.00005	pyrenaica	pyrenaica	45.75868	7.05569	1105
127	20190	KAZ:Aktobe-15ENE,20140802-20190	taurica	0.00249	0.99751	taurica east	0.00004	0.00197	0.99798	taurica	taurica Central Asian-Pontic	50.3592	57.35468	260
127	20191	KAZ:Aktobe-15ENE,20140802-20191	taurica	0.00062	0.99938	taurica east	0.00021	0.02516	0.97464	taurica	taurica Central Asian-Pontic	50.3592	57.35468	260
127	20192	KAZ:Aktobe-15ENE,20140802-20192	taurica	0.01108	0.98892	taurica east	0.00129	0.03025	0.96846	taurica	taurica Central Asian-Pontic	50.3592	57.35468	260
57	20010	MAK:Star Dojran-0.3SE,2014-20010	taurica	0.00068	0.99932	taurica west	0.00023	0.95263	0.04714	taurica	taurica Balkanic-Pannonian	41.18263	22.71821	248
57	20012	MAK:Star Dojran-0.3SE,2014-20012	taurica	0.00359	0.99641	taurica west	0.00047	0.96696	0.03257	taurica	taurica Balkanic-Pannonian	41.18263	22.71821	248
88	20119	SER:Lezimir-1N,20140721-20119	taurica	0.00105	0.99895	taurica west	0.00048	0.83677	0.16274	taurica	taurica Balkanic-Pannonian	45.13163	19.57447	230
88	20120	SER:Lezimir-1N,20140721-20120	taurica	0.00004	0.99996	taurica east	0.00003	0.12674	0.87323	taurica	taurica Balkanic-Pannonian	45.13163	19.57447	230
143	20208	SLA:Jelsavska Teplica,2014-20208	taurica	0.16949	0.83051	taurica west	0.21800	0.76575	0.01625	taurica	taurica Balkanic-Pannonian	48.603977	20.264324	250
-	0	SLA:Vinne-19830831	taurica	0.07026	0.92974	taurica west	0.02482	0.96784	0.00734	-	-	48.819	21.950	280
184	20294	SLE:Notranje Gorice,2015-20294	pyrenaica	0.99175	0.00825	taurica west	0.21155	0.78107	0.00738	taurica	taurica Balkanic-Pannonian	45.988242	14.402021	184
184	20296	SLE:Notranje Gorice,2015-20296	pyrenaica	0.96814	0.03186	taurica west	0.10000	0.89993	0.00007	taurica	taurica Balkanic-Pannonian	45.988242	14.402021	184
161	20243	SLE:Parje-Palcje,20150629-20243	taurica	0.05801	0.94199	taurica west	0.00176	0.99658	0.00166	taurica	taurica Balkanic-Pannonian	45.663785	14.218907	161
161	20244	SLE:Parje-Palcje,20150629-20244	pyrenaica	0.99438	0.00562	pyrenaica	0.82134	0.17713	0.00152	taurica	taurica Balkanic-Pannonian	45.663785	14.218907	161
-	0	SWI:Grone,20070515	pyrenaica	0.99251	0.00749	pyrenaica	0.98115	0.01879	0.00006	-	-	46.250	7.450	530
4	20205	SWI:Iserables-0.9NNW,2014-20205	pyrenaica	0.99977	0.00023	pyrenaica	0.99938	0.00060	0.00003	pyrenaica	pyrenaica	46.16763	7.23763	957
-	0	SWI:Pfynwald,19940516-20	pyrenaica	0.98940	0.01060	pyrenaica	0.99510	0.00488	0.00002	-	-	47.300	7.580	550
-	0	SWI:Pfynwald:Sion-19900713	pyrenaica	0.99726	0.00274	pyrenaica	0.99964	0.00029	0.00007	-	-	46.292	7.559	575
178	20272	UKR:Mohyliv-Podyskyi,2015-20272	taurica	0.01752	0.98248	taurica east	0.00027	0.00875	0.99097	taurica	taurica Central Asian-Pontic	48.4748	27.80477	210
178	20273	UKR:Mohyliv-Podyskyi,2015-20273	taurica	0.00077	0.99923	taurica east	0.00030	0.04125	0.95845	taurica	taurica Central Asian-Pontic	48.4748	27.80477	210
178	20276	UKR:Mohyliv-Podyskyi,2015-20276	taurica	0.00134	0.99866	taurica east	0.00002	0.00098	0.99899	taurica	taurica Central Asian-Pontic	48.4748	27.80477	210
179	20277	UKR:Rozivka-S,20150731-20277	taurica	0.00014	0.99986	taurica east	0.00004	0.00717	0.99279	taurica	taurica Central Asian-Pontic	47.453804	29.338303	89
179	20278	UKR:Rozivka-S,20150731-20278	taurica	0.00012	0.99988	taurica east	0.00004	0.00260	0.99737	taurica	taurica Central Asian-Pontic	47.453804	29.338303	89
179	20280	UKR:Rozivka-S,20150731-20280	taurica	0.00013	0.99987	taurica east	0.00001	0.00097	0.99901	taurica	taurica Central Asian-Pontic	47.453804	29.338303	89
181	20282	UKR:Ruzava-Radyanka,2015-20282	taurica	0.00012	0.99988	taurica east	0.00001	0.00465	0.99534	taurica	taurica Central Asian-Pontic	48.468633	28.455367	228
181	20283	UKR:Ruzava-Radyanka,2015-20283	taurica	0.00062	0.99938	taurica east	0.00005	0.00181	0.99813	taurica	taurica Central Asian-Pontic	48.468633	28.455367	228
181	20285	UKR:Ruzava-Radyanka,2015-20285	taurica	0.00031	0.99969	taurica east	0.00034	0.05583	0.94383	taurica	taurica Central Asian-Pontic	48.468633	28.455367	228
-	0	UKR:Teodosia:Stary,type taurica	taurica	0.00182	0.99818	taurica east	0.00052	0.05371	0.94577	taurica type specimen	taurica type specimen	45.030	35.374	40
